# Supplementary material for: Investigating the genetic components of tuber bruising in a breeding population of tetraploid potatoes
Source: BMC Plant Biol. 2023 May 5;23:238. doi: 10.1186/s12870-023-04255-2 (PMC10161554; doi:10.1186/s12870-023-04255-2)
Supplement: Supplementary file 2 — Additional file 2. Supplementary Table 3. [file 12870_2023_4255_MOESM2_ESM.xlsx]

## Sheet: Raw bruising scores
Sample	Rep	Bruise1	Bruise2	Bruise3
2114_1	1	1	4	2
2114_1	2	3	5	2
2114_2	1	4	0	1
2114_2	2	3	4	1
2114_3	1	1	0	5
2114_3	2	0	2	1
2114_4	1	2	0	4
2114_4	2	3	1	2
2114_6	1	0	3	2
2114_6	2	4	4	3
2114_8	1	4	5	4
2114_8	2	3	1	2
2114_9	1	4	1	2
2114_9	2	2	3	5
2121_1	1	4	5	4
2121_1	2	2	3	4
2121_2	1	2	1	2
2121_2	2	1	3	0
2121_3	1	2	3	2
2121_3	2	0	0	3
2121_4	1	2	3	3
2121_4	2	0	2	4
2121_5	1	0	5	0
2121_5	2	0	2	3
2121_6	1	0	3	0
2121_6	2	2	2	4
2121_7	1	0	3	2
2121_7	2	1	3	0
2121_8	1	4	0	1
2121_8	2	4	0	2
2121_9	1	2	5	4
2121_9	2	3	5	1
2121_10	1	4	0	4
2121_10	2	5	2	3
2121_11	1	3	1	1
2121_11	2	2	1	1
2132_1	1	0	1	3
2132_1	2	0	0	3
2132_2	1	0	0	2
2132_2	2	0	0	5
2132_4	1	4	3	0
2132_4	2	1	2	3
2132_5	1	2	0	3
2132_5	2	2	1	2
2132_6	1	1	2	3
2132_6	2	0	0	0
2134_1	1	5	2	1
2134_1	2	2	3	4
2134_2	1	0	3	1
2134_2	2	0	0	1
2134_3	1	3	3	3
2134_3	2	4	2	3
2134_4	1	2	1	4
2134_4	2	0	0	1
2134_5	1	3	0	2
2134_5	2	1	2	4
2134_6	1	1	2	0
2134_6	2	0	4	0
2134_7	1	2	3	2
2134_7	2	0	1	0
2134_8	1	2	3	3
2134_8	2	0	3	3
2134_9	1	2	1	2
2134_9	2	4	1	3
2135_1	1	2	2	2
2135_1	2	1	2	1
2135_2	1	2	0	2
2135_2	2	0	0	0
2135_5	1	0	0	0
2135_5	2	0	0	0
2136_1	1	0	1	0
2136_1	2	0	3	0
2136_2	1	2	3	0
2136_2	2	0	0	0
2136_3	1	0	1	2
2136_3	2	4	2	0
2136_4	1	0	0	1
2136_4	2	0	0	0
2136_5	1	0	0	1
2136_5	2	1	0	2
2138_1	1	1	4	2
2138_1	2	3	2	0
2138_2	1	3	0	1
2138_2	2	0	2	2
2138_3	1	2	2	3
2138_3	2	1	2	3
2138_4	1	3	0	2
2138_4	2	2	3	1
2138_5	1	1	3	3
2138_5	2	3	4	2
2140_1	1	0	4	2
2140_1	2	0	1	0
2140_2	1	3	4	4
2140_2	2	1	2	1
2140_3	1	4	2	1
2140_3	2	1	3	2
2140_4	1	1	2	2
2140_4	2	0	1	3
2140_5	1	2	1	2
2140_5	2	2	1	0
2140_6	1	5	0	1
2140_6	2	4	3	2
2155_1	1	0	2	1
2155_1	2	3	4	2
2155_2	1	1	2	0
2155_2	2
2155_5	1	0	2	2
2155_5	2	2	1	1
2155_6	1	2	2	2
2155_6	2	3	1	1
2155_7	1	0	1	2
2155_7	2	0	0	1
2155_8	1	2	0	0
2155_8	2	0	1	0
2155_9	1	2	0	1
2155_9	2	0	2	0
2155_10	1	0	1	3
2155_10	2	0	0	0
2155_11	1	3	0	4
2155_11	2	4	2	4
2155_12	1	3	2	1
2155_12	2	0	1	3
2155_13	1	1	2	2
2155_13	2	0	0	1
2158_1	1	5	0	2
2158_1	2	0	1	0
2158_2	1	0	1	0
2158_2	2	0	0	0
2158_3	1	2	3	1
2158_3	2	1	0	0
2158_4	1	2	1	0
2158_4	2	2	1	1
2158_5	1	2	0	0
2158_5	2	1	0	0
2158_6	1	2	1	1
2158_6	2	0	3	2
2158_7	1	2	1	3
2158_7	2	1	0	0
2158_8	1	0	1	2
2158_8	2	1	0	2
2158_10	1	0	0	1
2158_10	2	3	0	2
2158_11	1	0	2	0
2158_11	2	2	3	3
2158_13	1	4	0	2
2158_13	2	2	2	1
2158_14	1	5	2	2
2158_14	2	2	2	1
2158_15	1	0	0	2
2158_15	2	3	0	1
2159_1	1	1	2	3
2159_1	2	1	0	1
2159_2	1	0	1	0
2159_2	2	0	0	1
2159_3	1	0	0	0
2159_3	2	2	2	1
2159_4	1	4	2	3
2159_4	2	2	2	2
2159_5	1	3	1	0
2159_5	2	1	4	0
2159_6	1	1	0	2
2159_6	2	3	1	4
2159_7	1	0	0	1
2159_7	2	3	1	2
2159_8	1	2	1	2
2159_8	2	0	1	2
2159_9	1	1	3	2
2159_9	2	1	2	3
2159_10	1	2	3	0
2159_10	2	1	2	0
2159_11	1	1	2	1
2159_11	2	0	0	0
2159_12	1	1	3	4
2159_12	2	2	1	0
2159_13	1	1	0	1
2159_13	2	1	0	0
2159_14	1	4	1	1
2159_14	2	1	1	2
2159_15	1	1	2	0
2159_15	2	1	3	1
2159_16	1	1	1	2
2159_16	2	0	2	1
2164_1	1	2	3	4
2164_1	2	0	3	2
2164_2	1	0	1	1
2164_2	2	1	2	0
2164_4	1	2	0	0
2164_4	2	1	1	3
2164_5	1	0	0	0
2164_5	2	2	2	1
2165_1	1	1	1	1
2165_1	2	0	3	0
2165_2	1	5	2	3
2165_2	2	2	1	3
2165_3	1	2	3	1
2165_3	2	3	0	1
2165_4	1	2	3	1
2165_4	2	1	3	3
2165_5	1	3	2	5
2165_5	2	3	4	4
2165_6	1	0	1	0
2165_6	2	2	2	3
2165_7	1	2	2	3
2165_7	2	4	4	3
2165_8	1	0	2	2
2165_8	2	3	4	3
2165_9	1	2	1	5
2165_9	2	0	4	3
2165_10	1	2	2	3
2165_10	2	3	0	4
2166_1	1	3	1	0
2166_1	2	1	4	1
2166_2	1	1	0	1
2166_2	2	4	1	1
2166_3	1	0	1	0
2166_3	2	0	0	1
2167_2	1	2	1	3
2167_2	2	3	0	1
2167_3	1	4	1	3
2167_3	2	1	2	4
2168_1	1	0	0	3
2168_1	2	1	2	4
2168_2	1	0	2	1
2168_2	2	1	1	4
2168_3	1	2	4	3
2168_3	2	5	3	0
2168_4	1	1	4	1
2168_4	2	2	0	3
2168_5	1	0	1	0
2168_5	2	0	1	2
2168_6	1	1	5	1
2168_6	2	2	2	3
2168_8	1	4	2	5
2168_8	2	1	4	4
2169_1	1	4	1	3
2169_1	2	3	2	1
2169_2	1	0	2	0
2169_2	2	0	2	1
2169_3	1	2	3	1
2169_3	2	2	4	1
2169_4	1	1	0	1
2169_4	2	0	2	0
2169_5	1	0	0	0
2169_5	2	1	0	2
2170_1	1	1	0	1
2170_1	2	0	1	0
2170_2	1	0	0	3
2170_2	2	0	0	1
2170_3	1	1	1	0
2170_3	2	4	3	1
2170_4	1	2	1	0
2170_4	2	1	4	0
2170_5	1	1	0	0
2170_5	2	0	0	0
2170_6	1	3	0	0
2170_6	2	0	2	2
2170_7	1	2	0	0
2170_7	2	1	0	0
2170_8	1	3	4	1
2170_8	2	1	1	0
2172_1	1	2	1	1
2172_1	2	4	3	1
2172_2	1	1	1	2
2172_2	2	1	3	1
2172_3	1	3	3	3
2172_3	2	2	3	0
2172_4	1	3	0	0
2172_4	2	2	1	0
2172_5	1	1	3	1
2172_5	2	2	4	3
2172_6	1	1	3	1
2172_6	2	3	3	1
2172_7	1	0	0	0
2172_7	2	1	1	1
2173_3	1	0	1	1
2173_3	2	0	0	3
2173_6	1	1	2	2
2173_6	2	1	1	1
2175_1	1	1	0	0
2175_1	2	4	5	0
2175_2	1	0	3	2
2175_2	2	1	4	1
2175_3	1	1	3	1
2175_3	2	1	0	3
2175_4	1	1	0	0
2175_4	2	1	1	1
2175_5	1	1	3	4
2175_5	2	2	0	5
2175_6	1	3	1	0
2175_6	2	1	1	2
2175_7	1	3	4	0
2175_7	2	0	0	4
2175_8	1	1	0	0
2175_8	2	0	0	1
2177_1	1	2	0	0
2177_1	2	2	0	0
2177_2	1	4	2	5
2177_2	2	3	2	1
2177_3	1	0	0	0
2177_3	2	1	0	0
2177_5	1	2	1	1
2177_5	2	3	4	2
2177_6	1	0	0	0
2177_6	2	2	4	1
2177_7	1	1	2	2
2177_7	2	0	3	0
2183_1	1	0	0	0
2183_1	2	0	0	0
2183_2	1	1	0	1
2183_2	2	1	0	2
2183_3	1	0	2	0
2183_3	2	0	0	0
2183_4	1	1	0	0
2183_4	2	0	0	2
2183_5	1	1	2	0
2183_5	2	0	1	1
2183_6	1	2	3	3
2183_6	2	0	1	4

## Sheet: GWAS bruising scores
Sample	bruising_score_blue	bruising_score_blue_normalised
2114_1	2.83333	1.51637
2114_2	2.16667	0.812261
2114_3	1.5	0.0282842
2114_4	2	0.624782
2114_6	2.66667	1.34657
2114_8	3.16667	1.84514
2114_9	2.83333	1.51637
2121_1	3.66667	2.31428
2121_10	3	1.68249
2121_11	1.5	0.0282842
2121_2	1.5	0.0282842
2121_3	1.66667	0.233313
2121_4	2.33333	0.994814
2121_5	1.66667	0.233313
2121_6	1.83333	0.43196
2121_7	1.5	0.0282842
2121_8	1.83333	0.43196
2121_9	3.33333	2.00454
2132_1	1.16667	-0.40365
2132_2	1.16667	-0.40365
2132_4	2.16667	0.812261
2132_5	1.66667	0.233313
2132_6	1	-0.63225
2134_1	2.83333	1.51637
2134_2	0.833333	-0.870701
2134_3	3	1.68249
2134_4	1.33333	-0.18378
2134_5	2	0.624782
2134_6	1.16667	-0.40365
2134_7	1.33333	-0.18378
2134_8	2.33333	0.994814
2134_9	2.16667	0.812261
2135_1	1.66667	0.233313
2135_2	0.666667	-1.12039
2135_5	0	-2.27534
2136_1	0.666667	-1.12039
2136_2	0.833333	-0.870701
2136_3	1.5	0.0282842
2136_4	0.166667	-1.957
2136_5	0.666667	-1.12039
2138_1	2	0.624782
2138_2	1.33333	-0.18378
2138_3	2.16667	0.812261
2138_4	1.83333	0.43196
2138_5	2.66667	1.34657
2140_1	1.16667	-0.40365
2140_2	2.5	1.17281
2140_3	2.16667	0.812261
2140_4	1.5	0.0282842
2140_5	1.33333	-0.18378
2140_6	2.5	1.17281
2155_1	2	0.624782
2155_10	0.666667	-1.12039
2155_11	2.83333	1.51637
2155_12	1.66667	0.233313
2155_13	1	-0.63225
2155_2	1	-0.63225
2155_6	1.83333	0.43196
2155_7	0.666667	-1.12039
2155_8	0.5	-1.38305
2155_9	0.833333	-0.870701
2158_1	1.33333	-0.18378
2158_10	1	-0.63225
2158_11	1.66667	0.233313
2158_13	1.83333	0.43196
2158_14	2.33333	0.994814
2158_15	1	-0.63225
2158_2	0.166667	-1.957
2158_3	1.16667	-0.40365
2158_4	1.16667	-0.40365
2158_5	0.5	-1.38305
2158_6	1.5	0.0282842
2158_7	1.16667	-0.40365
2158_8	1	-0.63225
2159_1	1.33333	-0.18378
2159_10	1.33333	-0.18378
2159_11	0.666667	-1.12039
2159_12	1.83333	0.43196
2159_13	0.5	-1.38305
2159_14	1.66667	0.233313
2159_15	1.33333	-0.18378
2159_16	1.16667	-0.40365
2159_2	0.333333	-1.66093
2159_3	0.833333	-0.870701
2159_4	2.5	1.17281
2159_5	1.5	0.0282842
2159_6	1.83333	0.43196
2159_7	1.16667	-0.40365
2159_8	1.33333	-0.18378
2159_9	2	0.624782
2164_1	2.33333	0.994814
2164_2	0.833333	-0.870701
2164_4	1.16667	-0.40365
2164_5	0.833333	-0.870701
2165_1	1	-0.63225
2165_10	2.33333	0.994814
2165_2	2.66667	1.34657
2165_3	1.66667	0.233313
2165_4	2.16667	0.812261
2165_5	3.5	2.16086
2165_6	1.33333	-0.18378
2165_7	3	1.68249
2165_8	2.33333	0.994814
2165_9	2.5	1.17281
2166_1	1.66667	0.233313
2166_2	1.33333	-0.18378
2166_3	0.333333	-1.66093
2167_2	1.66667	0.233313
2167_3	2.5	1.17281
2168_1	1.66667	0.233313
2168_2	1.5	0.0282842
2168_3	2.83333	1.51637
2168_4	1.83333	0.43196
2168_5	0.666667	-1.12039
2168_6	2.33333	0.994814
2168_8	3.33333	2.00454
2169_1	2.33333	0.994814
2169_2	0.833333	-0.870701
2169_3	2.16667	0.812261
2169_4	0.666667	-1.12039
2169_5	0.5	-1.38305
2170_1	0.5	-1.38305
2170_2	0.666667	-1.12039
2170_3	1.66667	0.233313
2170_4	1.33333	-0.18378
2170_5	0.166667	-1.957
2170_6	1.16667	-0.40365
2170_7	0.5	-1.38305
2170_8	1.66667	0.233313
2172_1	2	0.624782
2172_2	1.5	0.0282842
2172_3	2.33333	0.994814
2172_4	1	-0.63225
2172_5	2.33333	0.994814
2172_6	2	0.624782
2172_7	0.5	-1.38305
2173_3	0.833333	-0.870701
2173_6	1.33333	-0.18378
2175_1	1.66667	0.233313
2175_2	1.83333	0.43196
2175_3	1.5	0.0282842
2175_4	0.666667	-1.12039
2175_5	2.5	1.17281
2175_6	1.33333	-0.18378
2175_7	1.83333	0.43196
2175_8	0.333333	-1.66093
2177_1	0.666667	-1.12039
2177_2	2.83333	1.51637
2177_3	0.166667	-1.957
2177_5	2.16667	0.812261
2177_6	1.16667	-0.40365
2177_7	1.33333	-0.18378
2183_1	0	-2.27534
2183_2	0.833333	-0.870701
2183_3	0.333333	-1.66093
2183_4	0.5	-1.38305
2183_5	0.833333	-0.870701
2183_6	2.16667	0.812261

## Sheet: DE bruising groups
sample_id	SampleRep	Rep	bruising_mean	group	used_for_DE_analysis
2121_1	2121_1_Rep2	2	3	high	TRUE
2121_10	2121_10_Rep1	1	2.66667	high	TRUE
2121_11	2121_11_Rep1	1	1.66667	medium	FALSE
2121_2	2121_2_Rep2	2	1.33333	medium	FALSE
2121_3	2121_3_Rep2	2	1	low	TRUE
2121_4	2121_4_Rep1	1	2.66667	high	TRUE
2121_5	2121_5_Rep1	1	1.66667	medium	FALSE
2121_6	2121_6_Rep2	2	2.66667	high	TRUE
2121_7	2121_7_Rep1	1	1.66667	medium	FALSE
2121_8	2121_8_Rep2	2	2	high	TRUE
2121_9	2121_9_Rep1	1	3.66667	high	TRUE
2155_10	2155_10_Rep2	2	0	low	TRUE
2155_11	2155_11_Rep1	1	2.33333	high	TRUE
2155_12	2155_12_Rep2	2	1.33333	medium	FALSE
2155_13	2155_13_Rep1	1	1.66667	medium	FALSE
2155_2	2155_2_Rep1	1	1	low	TRUE
2155_5	2155_5_Rep1	1	1.33333	medium	FALSE
2155_6	2155_6_Rep1	1	2	high	TRUE
2155_7	2155_7_Rep1	1	1	low	TRUE
2155_8	2155_8_Rep1	1	0.666667	low	TRUE
2155_9	2155_9_Rep2	2	0.666667	low	TRUE
2158_1	2158_1_Rep2	2	0.333333	low	TRUE
2158_10	2158_10_Rep2	2	1.66667	medium	FALSE
2158_11	2158_11_Rep1	1	0.666667	low	TRUE
2158_13	2158_13_Rep2	2	1.66667	medium	FALSE
2158_14	2158_14_Rep2	2	1.66667	medium	FALSE
2158_15	2158_15_Rep1	1	0.666667	low	TRUE
2158_2	2158_2_Rep1	1	0.333333	low	TRUE
2158_3	2158_3_Rep1	1	2	high	TRUE
2158_4	2158_4_Rep2	2	1.33333	medium	FALSE
2158_5	2158_5_Rep1	1	0.666667	low	TRUE
2158_6	2158_6_Rep1	1	1.33333	medium	FALSE
2158_7	2158_7_Rep1	1	2	high	TRUE
2158_8	2158_8_Rep1	1	1	low	TRUE
2159_1	2159_1_Rep2	2	0.666667	low	TRUE
2159_10	2159_10_Rep1	1	1.66667	medium	FALSE
2159_11	2159_11_Rep2	2	0	low	TRUE
2159_12	2159_12_Rep1	1	2.66667	high	TRUE
2159_13	2159_13_Rep1	1	0.666667	low	TRUE
2159_14	2159_14_Rep1	1	2	high	TRUE
2159_15	2159_15_Rep2	2	1.66667	medium	FALSE
2159_16	2159_16_Rep1	1	1.33333	medium	FALSE
2159_2	2159_2_Rep1	1	0.333333	low	TRUE
2159_3	2159_3_Rep1	1	0	low	TRUE
2159_4	2159_4_Rep1	1	3	high	TRUE
2159_5	2159_5_Rep2	2	1.66667	medium	FALSE
2159_6	2159_6_Rep2	2	2.66667	high	TRUE
2159_7	2159_7_Rep1	1	0.333333	low	TRUE
2159_8	2159_8_Rep2	2	1	low	TRUE
2159_9	2159_9_Rep1	1	2	high	TRUE
2165_1	2165_1_Rep1	1	1	low	TRUE
2165_10	2165_10_Rep1	1	2.33333	high	TRUE
2165_2	2165_2_Rep2	2	2	high	TRUE
2165_3	2165_3_Rep1	1	2	high	TRUE
2165_4	2165_4_Rep1	1	2	high	TRUE
2165_5	2165_5_Rep1	1	3.33333	high	TRUE
2165_6	2165_6_Rep1	1	0.333333	low	TRUE
2165_7	2165_7_Rep1	1	2.33333	high	TRUE
2165_9	2165_9_Rep1	1	2.66667	high	TRUE
2168_1	2168_1_Rep1	1	1	low	TRUE
2168_2	2168_2_Rep2	2	2	high	TRUE
2168_3	2168_3_Rep1	1	3	high	TRUE
2168_4	2168_4_Rep2	2	1.66667	medium	FALSE
2168_5	2168_5_Rep2	2	1	low	TRUE
2168_6	2168_6_Rep2	2	2.33333	high	TRUE
2168_8	2168_8_Rep1	1	3.66667	high	TRUE
2170_1	2170_1_Rep1	1	0.666667	low	TRUE
2170_2	2170_2_Rep1	1	1	low	TRUE
2170_3	2170_3_Rep1	1	0.666667	low	TRUE
2170_4	2170_4_Rep1	1	1	low	TRUE
2170_5	2170_5_Rep1	1	0.333333	low	TRUE
2170_6	2170_6_Rep2	2	1.33333	medium	FALSE
2170_7	2170_7_Rep2	2	0.333333	low	TRUE
2170_8	2170_8_Rep2	2	0.666667	low	TRUE
2172_1	2172_1_Rep1	1	1.33333	medium	FALSE
2172_2	2172_2_Rep2	2	1.66667	medium	FALSE
2172_3	2172_3_Rep1	1	3	high	TRUE
2172_4	2172_4_Rep2	2	1	low	TRUE
2172_5	2172_5_Rep1	1	1.66667	medium	FALSE
2172_6	2172_6_Rep2	2	2.33333	high	TRUE
2172_7	2172_7_Rep1	1	0	low	TRUE
2175_1	2175_1_Rep1	1	0.333333	low	TRUE
2175_2	2175_2_Rep2	2	2	high	TRUE
2175_3	2175_3_Rep2	2	1.33333	medium	FALSE
2175_4	2175_4_Rep1	1	0.333333	low	TRUE
2175_5	2175_5_Rep1	1	2.66667	high	TRUE
2175_6	2175_6_Rep2	2	1.33333	medium	FALSE
2175_7	2175_7_Rep1	1	2.33333	high	TRUE
2175_8	2175_8_Rep1	1	0.333333	low	TRUE
2177_1	2177_1_Rep1	1	0.666667	low	TRUE
2177_2	2177_2_Rep2	2	2	high	TRUE
2177_3	2177_3_Rep2	2	0.333333	low	TRUE
2177_5	2177_5_Rep1	1	1.33333	medium	FALSE
2177_6	2177_6_Rep2	2	2.33333	high	TRUE
2177_7	2177_7_Rep1	1	1.66667	medium	FALSE
2183_1	2183_1_Rep1	1	0	low	TRUE
2183_2	2183_2_Rep1	1	0.666667	low	TRUE
2183_4	2183_4_Rep2	2	0.666667	low	TRUE
2183_5	2183_5_Rep2	2	0.666667	low	TRUE
2183_6	2183_6_Rep2	2	1.66667	medium	FALSE
